# Supplementary material for: Repurposed Drugs That Activate Autophagy in Filarial Worms Act as Effective Macrofilaricides
Source: Pharmaceutics. 2024 Feb 9;16(2):256. doi: 10.3390/pharmaceutics16020256 (PMC10891619; doi:10.3390/pharmaceutics16020256)
Supplement: Supplementary file 1 [file pharmaceutics-16-00256-s001.zip › Table S2.xlsx]

## Sheet: Table S2
Table S2. Effect of treatment of B. pahangi female worms with autophagy inducing compounds in vitro on motility and microfilariae secretion
Treatment: compound and final concentration	Motility on day 6 (scored qualitatively, 0-100%)	Average % motility per worm per treatment (scored qualitatively, 0-100%)	% change of motility compared to DMSO	MF secretion per worm (scored qualitatively, 0-100%)	Avergae mf secretion per worm and per treatment (scored qualitatively, 0-100%)	Number of mf secreted overnight per worm	Average number of mf secreted overnight per worm and per treatment	% change in mf secretion (compared to DMSO)
DMSO	100	89.7727	N/A	100	54.5455			N/A
	75			25
	75			0
	75			100
	75			0
	100			100
	100			100
	50			0
	100			25
	100			100
	100			50
	100
	100
	100
	100
	100
	100
	75
	100
	100
	75
	75
Doxycycline 12.5 µM	50	50	-44.3% , ****	0	11.3636			-0.791667
	50			0
	75			25
	25			0
	50			25
TTFA 100 µM	50	55	-38.7% , ****	25	15			-0.725
	50			0
	50			25
	75			25
	50			0
TTFA 250 µM	50	20	-77.7% , ****	0	0			-100% , *
	0			0
	25			0
	25			0
	0			0
FK866 10 nM	100	87.5	-0.0253165	100	50			-0.0833333
	100			25
	100			100
	100			50
	75			25
	50			0
FK866 100 nM	100	83.3333	-0.07173	50	75			0.375
	75			100
	100			100
	75			100
	100			100
	50			0
Imatinib 1 µM	100	93.75	0.0443038	100	62.5			0.145833
	100			25
	75			25
	100			100
Imatinib 10 µM	75	50	-44.3% , ***	0	8.33333			-0.847222
	25			0
	50			25
Metformin-HCl 5 mM	100	75	-0.164557	50	50			-0.0833333
	100			50
	100			100
	25			0
	50			50
Minoxidil 25 µM	100	80	-0.108861	25	40			-0.266667
	75			50
	75			25
	100			100
	50			0
PI-103 1 µM	75	70	-0.220253	0	0			-100% , *
	75			0
	100			0
	0			0
	100			0
PI-103 10 µM	100	50	-44.3% , **	0	0			-100%
	25			0
	25			0
Rottlerin 20 µM	75	50	-44.3% , ****			0	33.3333	-0.97
	50					200
	25					0
	75					0
	50					0
	25					0
Clonidine 1 µM	25	78.5714	-0.124774			0	685.714	-0.371865
	100					2000
	75					0
	75					0
	75					100
	100					400
	100					2300
Clonidine 10 µM	50	66.6667	-25.7% , **			100	433.333	-0.603053
	75					100
	75					600
	75					1100
	75					500
	50					200
New batch of worms
DMSO	100	91.6667	N/A			350	1091.67	N/A
	100					2000
	75					2700
	75					3250
	100					2650
	75					0
	100					950
	100					0
	100					0
	100					900
	75					150
	100					150
Rottlerin 30 µM	25	28.5714	-68.8% , ****			0	0	-100% , *
	25					0
	25					0
	50					0
	25					0
	25					0
	25					0
New batch of worms
DMSO	100	93.1818				700	762.5	N/A
	100					0
	100					1350
	100					1100
	100					1400
	100					1000
	75					0
	100					1300
	100					700
	75					250
	75					0
						50
						1100
						1000
						2250
						0
Niclosamide 0.03 µM	100	78.125	-16.2% , *			1100	420.833	-0.448087
	75					0
	75					800
	75					350
	75					200
	100					1700
	75					650
	50					0
						0
						250
						0
						0
Niclosamide 0.1 µM	75	68.75	-26.2% , **			150	195.833	-74% , **
	75					0
	75					550
	75					200
	100					150
	50					0
	50					550
	50					0
						300
						300
						0
						150
Niclosamide 0.3 µM	75	65	-30.2% , **			0	40	-95% , ****
	100					100
	100					0
	100					0
	100					0
	75					0
	50					50
	50					0
	75					0
	50					200
	75					0
	25					100
	25					0
	50					0
	25					0
						0
						0
						0
						350
						0
Niclosamide 1 µM	75	46.875	-49.7% , ****			150	16.6667	-98% , ***
	50					0
	25					0
	25					0
	75					0
	25					0
	50					0
	50					0
						50
						0
						0
						0
Niclosamide 3 µM	0	0	-100% , ****			0	12.5	-98% , **
	0					0
	0					0
	0					100
	0					0
	0					0
	0					0
	0					0
NEN 0.03 µM	75	60.7143	-34.8% , ****			0	179.167	-77% , **
	75					0
	50					0
	75					900
	50					100
	50					700
	50					400
						0
						0
						0
						0
						50
NEN 0.1 µM	50	46.4286	-50.2% , ****			200	275	-64% , *
	25					0
	50					650
	50					0
	75					0
	50					0
	25					900
						0
						250
						300
						600
						400
NEN 0.3 µM	100	71.6667	-23.1% , **			200	52.5	-93% , ****
	75					100
	100					0
	75					0
	100					250
	75					0
	100					100
	50					0
	75					150
	50					0
	50					50
	75					0
	75					0
	50					0
	25					0
						100
						0
						100
						0
						0
NEN 1 µM	25	43.75	-53% , ****			0	0	-100% , ***
	25					0
	50					0
	50					0
	25					0
	75					0
	50					0
	50					0
						0
						0
						0
						0
NEN 3 µM	0	0	-100% , ****			0	0	-100% , **
	0					0
	0					0
	0					0
	0					0
	0					0
	0					0
	0					0
*, p < 0.05; **, p < 0.01; ***, p < 0.001; ****, p < 0.0001
