# Supplementary material for: Repurposed Drugs That Activate Autophagy in Filarial Worms Act as Effective Macrofilaricides
Source: Pharmaceutics. 2024 Feb 9;16(2):256. doi: 10.3390/pharmaceutics16020256 (PMC10891619; doi:10.3390/pharmaceutics16020256)
Supplement: Supplementary file 1 [file pharmaceutics-16-00256-s001.zip › Table S3.xlsx]

## Sheet: Table S3
Table S3. Effect of treatment of B. pahangi female worms with autophagy inducing compounds in vitro on the wsp and gst copy numbers per worm.
Treatment: compound and final concentration	wsp copy number per worm	gst copy number per worm	wsp copy number, average per treatment per worm	gst copy number, average per treatment per worm	% change in wsp copy number (compared to DMSO)	% change in gst copy number (compared to DMSO)
DMSO	4274136	3467452	4.87245e+06	4.12983e+06	N/A	N/A
	9639043	4823363
	1648218	1254136
	6936299	8344632
	4217166	1596102
	2371691	2637862
	2270650	1745290
	2928289	1118673
	2072787	750773
	3932521	3338210
	7155493	7581839
	4760120	5309696
	7855602	5965038
	7173768	7006846
	4905827	6629232
	8526904	4720387
	3538535	3882541
	3228133	2031549
	6654249	6822780
	2242221	2597157
	6093953	4641688
	4768245	4590932
Doxycycline 12.5 µM	3703844	2191724	3252441	2.85387e+06	-0.332483	-0.308962
	1078985	715107
	4817554	7944646
	4669577	849347
	1992245	2568508
TTFA 100 µM	2356503	4450490	2.61402e+06	3.11524e+06	-46.4% , *	-0.245672
	2886124	2317544
	3196887	4478339
	1907791	3230482
	2722794	1099356
TTFA 250 µM	2272532	981181	2.26105e+06	1418858	-53.6% , *	-65.6% , *
	2005390	1309163
	2078956	2201726
	2585353	959959
	2363035	1642261
FK866 10 nM	10604431	3487058	5.99567e+06	3825421	0.230524	-0.073709
	5863254	6689960
	2538209	1294082
	5843184	4716077
	7638328	5830032
	3486585	935317
FK866 100 nM	5379199	2714890	4.88974e+06	3824090	0.00354988	-0.0740313
	6311163	3641031
	5272362	7694570
	5786966	1777033
	3376165	2722731
	3212611	4394285
Imatinib 1 µM	6420480	3888000	3.60136e+06	2.44711e+06	-0.260873	-0.407454
	2688080	1883687
	2154769	1468441
	3142102	2548321
Imatinib 10 µM	5785391	2676116	3.86204e+06	1.67787e+06	-0.207371	-0.593719
	3406897	611203
	2393842	1746292
Metformin-HCl 5 mM	2728250	3837693	2.9466e+06	4226514	-0.395252	0.0234121
	3233437	4538144
	3278694	6638392
	2709056	491311
	2783579	5627030
Minoxidil 25 µM	4270625	6552946	3.74866e+06	5.80783e+06	-0.230642	0.406313
	2894433	6589121
	4921560	6159190
	3566217	4691763
	3090449	5046121
PI-103 1 µM	2826744	1376990	3.01174e+06	1176669	-0.381884	-71.5% , **
	1866049	471811
	3017767	779793
	2898797	628635
	4449341	2626116
PI-103 10 µM	3061762	489907	3.88488e+06	1423978	-0.202683	-0.655197
	5201421	2862215
	3391467	919812
Rottlerin 20 µM	7294022	8690556	4320920	6.6417e+06	-0.113193	0.608228
	1025081	6868387
	7360819	8646596
	3038396	4871952
	2886282	2131346
	7139116	8641374
Clonidine 1 µM	5547540	5854520	6783124	5.3034e+06	0.392139	0.28417
	4830796	4462895
	3424638	5974000
	11073710	7340857
	9187280	5960958
	3596085	3194364
	9821819	4336204
Clonidine 10 µM	4196123	3207976	3.40276e+06	3142347	-0.301633	-0.239109
	4211691	4240268
	2407707	4368420
	4906050	2520883
	3234709	3713769
	1460269	802766
New batch of worms
DMSO	7.5878e+06	1.27991e+07	2.11995e+07	1.67631e+07	N/A	N/A
	2.99238e+07	1.52442e+07
	3.03233e+07	1.54868e+07
	2.12093e+07	1.76737e+07
	2.70254e+07	9.4461e+06
	3.51153e+07	3.1728e+07
	1.68314e+07	1.21581e+07
	1.31029e+07	6.94618e+06
	1.74954e+07	2.3772e+07
	2.36615e+07	1.77394e+07
	1.01415e+07	7.61979e+06
	2.19768e+07	3.0544e+07
Rottlerin 30 µM	4.39742e+06	5.70849e+06	5.32719e+06	5.0118e+06	-74.9% , ***	-70.1% , **
	3.42092e+06	3.50429e+06
	2.35772e+06	3.31227e+06
	4.53531e+06	4.39383e+06
	9.16732e+06	3.2715e+06
	5.86612e+06	6.72778e+06
	7.54551e+06	8.16441e+06
New batch of worms
DMSO	4760120	5309696	5.4316e+06	4.92708e+06	N/A	N/A
	7855602	5965038
	7173768	7006846
	4905827	6629232
	8526904	4720387
	3538535	3882541
	3228133	2031549
	6654249	6822780
	2242221	2597157
	6093953	4641688
	4768245	4590932
Niclosamide 0.03 µM	1.01416e+07	7.76697e+06	4.96096e+06	5.49986e+06	-0.086647	0.116253
	4.94425e+06	5.65654e+06
	7.51324e+06	5.17987e+06
	5.01213e+06	1.03732e+07
	1.71116e+06	3.35502e+06
	3.78498e+06	3.51276e+06
	3.27755e+06	6.14077e+06
	3.30282e+06	2.01382e+06
Niclosamide 0.1 µM	4.7785e+06	7.69705e+06	6.1525e+06	7.58246e+06	0.132724	53.9% , **
	4.01057e+06	7.81298e+06
	8.19666e+06	8.19243e+06
	7.66686e+06	9.97499e+06
	6.74884e+06	1.06327e+07
	6.0788e+06	5.76621e+06
	7.31066e+06	4.90495e+06
	4.42908e+06	5.67835e+06
Niclosamide 0.3 µM	3.31204e+06	3.76522e+06	4.78288e+06	5.03742e+06	-0.119434	0.022396
	6.94898e+06	6.54829e+06
	2.57755e+06	4.68068e+06
	4.70498e+06	7.81745e+06
	5.45895e+06	1.31358e+07
	4.16817e+06	3.9809e+06
	2.63247e+06	2.93358e+06
	1.72832e+06	914445
	1.00513e+07	9.40351e+06
	4.78971e+06	4.36998e+06
	8.33559e+06	1.02403e+07
	1.79594e+06	707801
	3.84696e+06	860172
	5.79344e+06	4.19341e+06
	5.59881e+06	2.00983e+06
Niclosamide 1 µM	5.86358e+06	6.11306e+06	3.52955e+06	3.61662e+06	-35% , *	-0.26597
	2.15513e+06	2.82988e+06
	4.62127e+06	3.12143e+06
	5.58011e+06	6.70059e+06
	2.60322e+06	1.69638e+06
	2.73599e+06	3.39888e+06
	3.03414e+06	4.15924e+06
	1.64295e+06	913502
Niclosamide 3 µM	3668301	4758201	3.63482e+06	2.88744e+06	-33.1% , **	-41.4% , *
	4962686	4835043
	2026583	796756
	4322676	2710501
	4400386	3815260
	3010252	3878093
	4038441	1419836
	2649272	885828
NEN 0.03 µM	899875	521287	3.36029e+06	2.70632e+06	-38.1%	-0.450726
	3.57023e+06	2.43989e+06
	7.926e+06	5.85211e+06
	6.28979e+06	7.48094e+06
	686061	322725
	2.68188e+06	1.82152e+06
	1.46821e+06	505752
NEN 0.1 µM	4.43872e+06	5.80006e+06	4.59061e+06	6.02498e+06	-0.154832	0.222831
	3.48046e+06	1.52264e+06
	6.47373e+06	9.86186e+06
	5.32568e+06	8.91702e+06
	7.56895e+06	1.06994e+07
	3.05296e+06	4.48084e+06
	1.79379e+06	893083
NEN 0.3 µM	948723	337121	3.27937e+06	3.03297e+06	-39.6%, *	-0.384429
	2.78149e+06	317171
	742998	224419
	6.16807e+06	6.14829e+06
	520580	239118
	1.87651e+06	2.60248e+06
	1.37606e+06	433826
	3.12725e+06	2.16185e+06
	5.04575e+06	7.62689e+06
	1.64891e+06	906007
	8.16558e+06	7.6823e+06
	6.09076e+06	5.16368e+06
	5.93932e+06	5.74465e+06
	2.54576e+06	3.94236e+06
	2.21279e+06	1.96431e+06
NEN 1 µM	395207	215112	3.13833e+06	1.86139e+06	-42.2%, *	-62.2% , ***
	6.80898e+06	4.36568e+06
	2.93585e+06	1.61126e+06
	5.34863e+06	2.34e+06
	1.76967e+06	924019
	1.41787e+06	942881
	2.86221e+06	3.59105e+06
	3.56821e+06	901135
NEN 3 µM	242460	33746	996747	816229	-81.6%, ****	-83.4% , ****
	3101224	1917493
	1350078	317542
	1494367	2470231
	1260344	1723168
	181922	19517
	180465	21759
	163114	26374
*, p < 0.05; **, p < 0.01; ***, p < 0.001; ****, p < 0.0001
