# Supplementary material for: Repurposed Drugs That Activate Autophagy in Filarial Worms Act as Effective Macrofilaricides
Source: Pharmaceutics. 2024 Feb 9;16(2):256. doi: 10.3390/pharmaceutics16020256 (PMC10891619; doi:10.3390/pharmaceutics16020256)
Supplement: Supplementary file 1 [file pharmaceutics-16-00256-s001.zip › Table S4.xlsx]

## Sheet: Table S2
Table S4. Overview and outcomes of the in vivo experiments with autophagy inducing compounds.
		Number of B. pahangi worms recovered per gerbil			Number of female worms analyzed
	# Gerbils	Number of female worms	Number of male worms	Number of total worm burden	Number of female worms frozen	Number of female worms analyzed by qDNA	Number female worms cultured	Number of female worms analyzed for mf secretion	Number of female worms analyzed by embryogram	# of replicas for LAMP analysis (each contained 2 frozen female worms)
Experiment 1
Vehicle, IP	1	35	48	83	18	13	17	35	6	5
	2	37	50	87	19		18		6
Niclosamide (200 mg/kg), PO	1	56	46	102	35	24	21	47	8	6
	2	25	22	47	13		12		5
	3	30	52	82	16		14		6
Niclosamide (10 mg/kg), IP	1	30	45	75	16	24	15	51	6	7
	2	46	38	84	28		18		6
	3	50	40	90	32		18		6
Experiment 2
Vehicle, IP	1	30	27	57	17	24	12	36	6	2
	2	36	30	66	20		12		4
	3	23	20	43	19		12		3
Niclosamide (20 mg/kg), IP	1	19	7	26	13	16	12	18	4	3
	2	13	4	17	12		6		0
	3	7	3	10	7		0		0
NEN (20 mg/kg), IP	1	20	7	27	14	14	12	36	2	3
	2	20	8	28	14		12		4
	3	12	16	28	12		12		0
	4	10	6	16	0		0		0
Experiment 3
Niclosamide (200 mg/kg), PO	1	16	27	43	8	17	7	27	2
	2	37	43	80	24		12		4
	3	26	31	57	15		8		4
NEN (200 mg/kg), PO	1	50	45	95	32	21	17	41	6
	2	22	37	59	10		12		4
	3	48	43	91	28		12		4
Experiment 4
Vehicle, PO	1	20	20	40	14	13	6	24	6
	2	39	20	59	21		18		6
Niclosamide (100 mg/kg), PO (BID)	1	1	8	9	1	8	0	7	0
	2	7	12	19	7		7		0
NEN (100 mg/kg), PO (BID)	1	25	38	63	15	16	10	28	6
	2	45	41	86	27		18		6
Experiment 5
Vehicle, PO (BID)	1	25	19	44	15	46	10	9	6	3
	2	15	26	41	4		11		4
	3	28	28	56	14		10		4
	4	10	11	21	0		9		4
	5	46	32	78	31		12		4
	6	17	25	42	0		13		4
	7	26	14	40	14		10		4
	8	22	24	46	11		10		4
	9	18	18	36	8		10		4
Rottlerin (50 mg/kg), PO (BID)	1	39	32	71	25	22	10	6	4	5
	2	34	45	79	31		24		6
	3	35	26	61	22		10		6
	4	17	38	55	8		10		6
	5	13	18	31	0		13		6
	6	71	41	112	35		10		6
